# Supplementary material for: Tautomycin and enzalutamide combination yields synergistic effects on castration-resistant prostate cancer
Source: Cell Death Discov. 2022 Nov 29;8:471. doi: 10.1038/s41420-022-01257-1 (PMC9708830; doi:10.1038/s41420-022-01257-1)
Supplement: Supplementary file 3 — Table S1. Determination of synergy [file 41420_2022_1257_MOESM3_ESM.xlsx]

## Sheet: Sheet1
Table S1. Determination of synergy. Degree of freedom (DF), F value, and p-value were determined by two-way ANOVA tests for a synergistic effect in combination of tautomycin and enzalutamide. p <0.05 are highlighted yellow. The Bliss independence model [(Bliss, Ann Appl Biol 1939 (28)] was used to determine treatment synergy, in which the combined percentage of inhibition from two independent tre…
Experiment	Cell line/	Figure	Combination	Two-way ANOVA			Bliss independence analysis
				DF	F value	p-value	Eab,P	Eab,O	Eab,O-Eab,P
MTT Assay	LNCaP	1A	Tau 200nM + Enz 0.5μM	1, 11	132.813	＜0.001	0.032628	0.168581	0.135953
MTT Assay	LNCaP	1A	Tau 200nM + Enz 1.5μM	1, 11	132.601	＜0.001	0.0546443	0.197604	0.14296
MTT Assay	LNCaP	1A	Tau 400nM + Enz 0.5μM	1, 11	139.502	＜0.001	0.521079	0.702606	0.181527
MTT Assay	LNCaP	1A	Tau 400nM + Enz 1.5μM	1, 11	403.24	＜0.001	0.531979	0.834013	0.302034
MTT Assay	C4-2	1B	Tau 200nM + Enz 0.5μM	1, 11	51.561	＜0.001	0.225825	0.179501	-0.0463238
MTT Assay	C4-2	1B	Tau 200nM + Enz 1.5μM	1, 11	22.758	0.001	0.285294	0.353869	0.0685745
MTT Assay	C4-2	1B	Tau 400nM + Enz 0.5μM	1, 11	53.791	＜0.001	0.786767	0.900257	0.113489
MTT Assay	C4-2	1B	Tau 400nM + Enz 1.5μM	1, 11	2.632	0.143	0.803147	0.924826	0.121679
EdU Assay	LNCaP	1E	Tau 200nM + Enz 0.5μM	1, 11	120.745	＜0.001	0.732044	0.707015	-0.0250291
EdU Assay	LNCaP	1E	Tau 200nM + Enz 1.5μM	1, 11	208.02	＜0.001	0.805415	0.746818	-0.058597
EdU Assay	LNCaP	1E	Tau 400nM + Enz 0.5μM	1, 11	94.931	＜0.001	0.808047	0.842788	0.0347419
EdU Assay	LNCaP	1E	Tau 400nM + Enz 1.5μM	1, 11	232.232	＜0.001	0.860607	0.942832	0.0822252
EdU Assay	C4-2	1F	Tau 200nM + Enz 0.5μM	1, 11	2.083	0.733	0.461983	0.5	0.0380165
EdU Assay	C4-2	1F	Tau 200nM + Enz 1.5μM	1, 11	8.491	0.019	0.636198	0.563636	-0.072562
EdU Assay	C4-2	1F	Tau 400nM + Enz 0.5μM	1, 11	0.082	0.782	0.583471	0.654545	0.0710744
EdU Assay	C4-2	1F	Tau 400nM + Enz 1.5μM	1, 11	6.51	0.034	0.718347	0.736364	0.0180165
Colony Formation Assay	LNCaP	1G	Tau 200nM + Enz 0.5μM	1, 11	7.836	0.023	0.283478	0.417355	0.133877
Colony Formation Assay	LNCaP	1G	Tau 200nM + Enz 1.5μM	1, 11	5.398	0.049	0.474436	0.613636	0.1392
Colony Formation Assay	LNCaP	1G	Tau 400nM + Enz 0.5μM	1, 11	2.152	0.181	0.725304	0.866736	0.141432
Colony Formation Assay	LNCaP	1G	Tau 400nM + Enz 1.5μM	1, 11	25.551	0.001	0.798512	0.924587	0.126075
Colony Formation Assay	C4-2	1H	Tau 200nM + Enz 0.5μM	1, 11	0.006	0.939	0.604179	0.713222	0.109043
Colony Formation Assay	C4-2	1H	Tau 200nM + Enz 1.5μM	1, 11	0.46	0.517	0.674547	0.8054	0.130853
Colony Formation Assay	C4-2	1H	Tau 400nM + Enz 0.5μM	1, 11	3.329	0.106	0.91031	0.961825	0.0515147
Colony Formation Assay	C4-2	1H	Tau 400nM + Enz 1.5μM	1, 11	26.37	0.001	0.926255	0.986965	0.0607095
Western Blot	LNCaP	2A-AR	Tau 200nM + Enz 0.5μM	1, 11	875.748	＜0.001	0.594327	0.501227	-0.0930999
Western Blot	LNCaP	2A-AR	Tau 200nM + Enz 1.5μM	1, 11	244.359	＜0.001	0.585902	0.578555	-0.00734723
Western Blot	LNCaP	2A-AR	Tau 400nM + Enz 0.5μM	1, 11	948.319	＜0.001	0.625226	0.911579	0.286353
Western Blot	LNCaP	2A-AR	Tau 400nM + Enz 1.5μM	1, 11	152.236	＜0.001	0.617443	0.880699	0.263256
Western Blot	LNCaP	2A-PSA	Tau 200nM + Enz 0.5μM	1, 11	0.186	0.678	0.606873	0.704073	0.0971995
Western Blot	LNCaP	2A-PSA	Tau 200nM + Enz 1.5μM	1, 11	27.03	0.001	0.536056	0.781833	0.245777
Western Blot	LNCaP	2A-PSA	Tau 400nM + Enz 0.5μM	1, 11	8.45	0.02	0.7264	0.806223	0.0798236
Western Blot	LNCaP	2A-PSA	Tau 400nM + Enz 1.5μM	1, 11	1.074	0.33	0.677113	0.812567	0.135454
Western Blot	C4-2	2B-AR	Tau 200nM + Enz 0.5μM	1, 11	2037.46	＜0.001	-0.271695	0.547933	0.819628
Western Blot	C4-2	2B-AR	Tau 200nM + Enz 1.5μM	1, 11	244.619	＜0.001	0.188835	0.396311	0.207476
Western Blot	C4-2	2B-AR	Tau 400nM + Enz 0.5μM	1, 11	585.558	＜0.001	0.369133	0.714499	0.345366
Western Blot	C4-2	2B-AR	Tau 400nM + Enz 1.5μM	1, 11	9.371	0.016	0.597594	0.763139	0.165545
Western Blot	C4-2	2B-PSA	Tau 200nM + Enz 0.5μM	1, 11	9.627	0.015	0.608203	0.861253	0.253051
Western Blot	C4-2	2B-PSA	Tau 200nM + Enz 1.5μM	1, 11	6.59	0.033	0.642797	0.860671	0.217875
Western Blot	C4-2	2B-PSA	Tau 400nM + Enz 0.5μM	1, 11	45.317	＜0.001	0.87571	0.883798	0.00808794
Western Blot	C4-2	2B-PSA	Tau 400nM + Enz 1.5μM	1, 11	69.622	＜0.001	0.886684	0.843115	-0.043569
RT-qPCR	LNCaP	2C-KLK3	Tau 200nM + Enz 0.5μM	1, 11	11.254	0.01	-0.143748	0.293108	0.436856
RT-qPCR	LNCaP	2C-KLK3	Tau 200nM + Enz 1.5μM	1, 11	32.767	＜0.001	0.443842	0.578734	0.134893
RT-qPCR	LNCaP	2C-KLK3	Tau 400nM + Enz 0.5μM	1, 11	0.053	0.824	0.597691	0.645955	0.0482649
RT-qPCR	LNCaP	2C-KLK3	Tau 400nM + Enz 1.5μM	1, 11	16.024	0.04	0.804373	0.816764	0.0123912
RT-qPCR	LNCaP	2C-TMPRSS2	Tau 200nM + Enz 0.5μM	1, 11	13.214	0.007	-0.249641	0.349899	0.59954
RT-qPCR	LNCaP	2C-TMPRSS2	Tau 200nM + Enz 1.5μM	1, 11	8.401	0.02	0.112673	0.506208	0.393535
RT-qPCR	LNCaP	2C-TMPRSS2	Tau 400nM + Enz 0.5μM	1, 11	182.875	＜0.001	0.587459	0.638816	0.051357
RT-qPCR	LNCaP	2C-TMPRSS2	Tau 400nM + Enz 1.5μM	1, 11	159.288	＜0.001	0.707069	0.781657	0.0745882
RT-qPCR	C4-2	2D-KLK3	Tau 200nM + Enz 0.5μM	1, 11	0.627	0.451	0.39734	0.452998	0.0556577
RT-qPCR	C4-2	2D-KLK3	Tau 200nM + Enz 1.5μM	1, 11	0.2	0.666	0.453475	0.464876	0.0114001
RT-qPCR	C4-2	2D-KLK3	Tau 400nM + Enz 0.5μM	1, 11	0.539	0.484	0.585752	0.62841	0.042658
RT-qPCR	C4-2	2D-KLK3	Tau 400nM + Enz 1.5μM	1, 11	1.401	0.27	0.624337	0.643374	0.0190372
RT-qPCR	C4-2	2D-TMPRSS2	Tau 200nM + Enz 0.5μM	1, 11	21.804	0.002	0.680556	0.472264	-0.208292
RT-qPCR	C4-2	2D-TMPRSS2	Tau 200nM + Enz 1.5μM	1, 11	14.386	0.005	0.723491	0.679641	-0.0438497
RT-qPCR	C4-2	2D-TMPRSS2	Tau 400nM + Enz 0.5μM	1, 11	29.413	0.001	0.867496	0.87426	0.00676423
RT-qPCR	C4-2	2D-TMPRSS2	Tau 400nM + Enz 1.5μM	1, 11	40.371	＜0.001	0.885305	0.903216	0.0179111
Protein Half-life Assay	LNCaP	3A-4 hours	Tau 400nM + Enz 1.5μM	1, 11	0.726	0.419	0.285518	0.23278	-0.0527379
Protein Half-life Assay	LNCaP	3A-8 hours	Tau 400nM + Enz 1.5μM	1, 11	7.364	0.027	0.445751	0.317827	-0.127924
Protein Half-life Assay	LNCaP	3A-12 hours	Tau 400nM + Enz 1.5μM	1, 11	0.549	0.48	0.493779	0.641414	0.147635
Protein Half-life Assay	C4-2	3B-4 hours	Tau 400nM + Enz 1.5μM	1, 11	12.081	0.008	-0.0999354	0.246846	0.346782
Protein Half-life Assay	C4-2	3B-8 hours	Tau 400nM + Enz 1.5μM	1, 11	4.944	0.057	0.32137	0.508936	0.187567
Protein Half-life Assay	C4-2	3B-12 hours	Tau 400nM + Enz 1.5μM	1, 11	4.319	0.071	0.627898	0.55983	-0.0680675
MTT Assay	22RV1	4A	Tau 200nM + Enz 5μM	1, 11	3.022	0.12	0.189679	0.165013	-0.0246666
MTT Assay	22RV1	4A	Tau 200nM + Enz 10μM	1, 11	0.199	0.667	0.234422	0.245096	0.0106736
MTT Assay	22RV1	4A	Tau 400nM + Enz 5μM	1, 11	1.155	0.314	0.312198	0.369952	0.057754
MTT Assay	22RV1	4A	Tau 400nM + Enz 10μM	1, 11	4.913	0.057	0.350175	0.453035	0.102859
Colony Formation Assay	22RV1	4B	Tau 200nM + Enz 5μM	1, 11	40.703	＜0.001	0.162268	0.428017	0.26575
Colony Formation Assay	22RV1	4B	Tau 200nM + Enz 10μM	1, 11	138.489	＜0.001	0.203479	0.653017	0.449538
Colony Formation Assay	22RV1	4B	Tau 400nM + Enz 5μM	1, 11	7.101	0.029	0.845939	0.95	0.104061
Colony Formation Assay	22RV1	4B	Tau 400nM + Enz 10μM	1, 11	6.94	0.03	0.853518	0.976293	0.122775
EdU Assay	22RV1	4C	Tau 200nM + Enz 5μM	1, 11	1.493	0.257	0.378286	0.462857	0.0845714
EdU Assay	22RV1	4C	Tau 200nM + Enz 10μM	1, 11	10.414	0.12	0.386057	0.56	0.173943
EdU Assay	22RV1	4C	Tau 400nM + Enz 5μM	1, 11	1.587	0.243	0.540245	0.64	0.0997551
EdU Assay	22RV1	4C	Tau 400nM + Enz 10μM	1, 11	38.118	＜0.001	0.545992	0.754286	0.208294
Western Blot	22RV1	5A-AR	Tau 200nM + Enz 5μM	1, 11	10.615	0.012	0.00494228	0.29302	0.288078
Western Blot	22RV1	5A-AR	Tau 200nM + Enz 10μM	1, 11	0.001	0.981	0.0832411	0.247495	0.164254
Western Blot	22RV1	5A-AR	Tau 400nM + Enz 5μM	1, 11	7.329	0.027	0.171707	0.426343	0.254636
Western Blot	22RV1	5A-AR	Tau 400nM + Enz 10μM	1, 11	1.559	0.247	0.236884	0.374881	0.137998
Western Blot	22RV1	5A-AR-V7	Tau 200nM + Enz 5μM	1, 11	10.366	0.012	-0.242728	-0.004314	0.238414
Western Blot	22RV1	5A-AR-V7	Tau 200nM + Enz 10μM	1, 11	9.725	0.014	-0.300805	-0.0204997	0.280305
Western Blot	22RV1	5A-AR-V7	Tau 400nM + Enz 5μM	1, 11	54.789	＜0.001	0.112397	0.578186	0.465789
Western Blot	22RV1	5A-AR-V7	Tau 400nM + Enz 10μM	1, 11	29.462	0.001	0.0709159	0.481359	0.410443
Western Blot	22RV1	5A-PSA	Tau 200nM + Enz 5μM	1, 11	6.999	0.029	0.3673	0.640446	0.273146
Western Blot	22RV1	5A-PSA	Tau 200nM + Enz 10μM	1, 11	14.539	0.005	0.374527	0.680785	0.306259
Western Blot	22RV1	5A-PSA	Tau 400nM + Enz 5μM	1, 11	24.621	0.001	0.31331	0.715897	0.402587
Western Blot	22RV1	5A-PSA	Tau 400nM + Enz 10μM	1, 11	108.092	＜0.001	0.321153	0.83673	0.515577
RT-qPCR	22RV1	5B-KLK3	Tau 200nM + Enz 5μM	1, 11	59.314	＜0.001	0.442698	0.803048	0.36035
RT-qPCR	22RV1	5B-KLK3	Tau 200nM + Enz 10μM	1, 11	2.264	0.171	0.540108	0.707869	0.167762
RT-qPCR	22RV1	5B-KLK3	Tau 400nM + Enz 5μM	1, 11	0.344	0.574	0.734716	0.866901	0.132185
RT-qPCR	22RV1	5B-KLK3	Tau 400nM + Enz 10μM	1, 11	2.057	0.189	0.781084	0.945889	0.164805
RT-qPCR	22RV1	5B-TMPRSS2	Tau 200nM + Enz 5μM	1, 11	1.999	0.195	0.0649183	-0.0784822	-0.1434
RT-qPCR	22RV1	5B-TMPRSS2	Tau 200nM + Enz 10μM	1, 11	3.49	0.099	0.140904	0.277932	0.137027
RT-qPCR	22RV1	5B-TMPRSS2	Tau 400nM + Enz 5μM	1, 11	0.168	0.693	0.716858	0.806075	0.089217
RT-qPCR	22RV1	5B-TMPRSS2	Tau 400nM + Enz 10μM	1, 11	0.745	0.413	0.739867	0.863552	0.123686
Protein Half-life Assay	22RV1	5C-AR-4 hours	Tau 400nM + Enz 10μM	1, 11	0.498	0.5	0.526948	0.654089	0.127141
Protein Half-life Assay	22RV1	5C-AR-8 hours	Tau 400nM + Enz 10μM	1, 11	8.902	0.018	0.734095	0.752885	0.0187901
Protein Half-life Assay	22RV1	5C-AR-12 hours	Tau 400nM + Enz 10μM	1, 11	45.759	＜0.001	0.808014	0.693998	-0.114016
Protein Half-life Assay	22RV1	5C-ARv7-4 hours	Tau 400nM + Enz 10μM	1, 11	19.793	0.002	-0.0498985	0.387819	0.437717
Protein Half-life Assay	22RV1	5C-ARv7-8 hours	Tau 400nM + Enz 10μM	1, 11	8.442	0.02	-0.0297145	0.381708	0.411423
Protein Half-life Assay	22RV1	5C-ARv7-12 hours	Tau 400nM + Enz 10μM	1, 11	1.789	0.218	0.361736	0.358807	-0.00292941
